# Supplementary material for: A systematic review of associations between the environment, DNA methylation, and cognition
Source: Environ Epigenet. 2024 Dec 16;11(1):dvae027. doi: 10.1093/eep/dvae027 (PMC11776599; doi:10.1093/eep/dvae027)
Supplement: dvae027_Supp [file dvae027_supp.zip]

Archive with 1 entries (1 files):
- dvae027_Supp/Supplementary Material FINAL.docx
